# Supplementary material for: KAUST Metagenomic Analysis Platform (KMAP), enabling access to massive analytics of re-annotated metagenomic data
Source: Sci Rep. 2021 Jun 1;11:11511. doi: 10.1038/s41598-021-90799-y (PMC8169707; doi:10.1038/s41598-021-90799-y)
Supplement: Supplementary file 4 — Supplementary Information 4. [file 41598_2021_90799_MOESM4_ESM.xlsx]

## Sheet: BiomesSamples
S.No	Biome (TaxonID_TaxonName.metagenome)	Samples	Total
1	408170_human.gut.metagenome.	9152	27123
2	749906_gut.metagenome.	6114
3	539655_human.skin.metagenome.	2589
4	256318_metagenome.	2491
5	408172_marine.metagenome.	1615
6	408169_metagenomes	1276
7	410658_soil.metagenome.	1161
8	527639_wastewater.metagenome.	371
9	410661_mouse.gut.metagenome.	357
10	447426_human.oral.metagenome.	351
11	1510822_pig.gut.metagenome.	300
12	1218275_bovine.metagenome.	171
13	749907_sediment.metagenome.	144
14	1227552_oral.metagenome.	116
15	1561972_seawater.metagenome.	82
16	1169740_aquatic.metagenome.	79
17	449393_freshwater.metagenome.	75
18	1681198_crustacean.metagenome.	64
19	646099_human.metagenome.	56
20	717931_groundwater.metagenome.	40
21	1649191_estuary.metagenome.	36
22	1263854_anaerobic.digester.metagenome.	28
23	718289_biogas.fermenter.metagenome.	25
24	652676_hydrothermal.vent.metagenome.	24
25	556182_freshwater.sediment.metagenome.	24
26	1591089_urban.metagenome.	23
27	410657_ecological.metagenomes	22
28	942017_activated.sludge.metagenome.	21
29	1235509_synthetic.metagenome.	21
30	433733_human.lung.metagenome.	19
31	1076179_bioreactor.metagenome.	19
32	870726_food.metagenome.	18
33	1070528_viral.metagenome.	18
34	412757_beach.sand.metagenome.	16
35	1630596_human.bile.metagenome.	15
36	1326787_fermentation.metagenome.	15
37	1163772_sponge.metagenome.	14
38	496922_coral.metagenome.	12
39	506599_bovine.gut.metagenome.	10
40	412754_bioreactor.sludge.metagenome.	10
41	1531857_rock.porewater.metagenome.	10
42	444079_fossil.metagenome.	9
43	939928_rhizosphere.metagenome.	8
44	1214127_activated.carbon.metagenome.	8
45	527640_microbial.mat.metagenome.	7
46	1564682_subsurface.metagenome.	7
47	433724_termite.gut.metagenome.	6
48	1306859_mixed.culture.metagenome.	6
49	1154581_food.fermentation.metagenome.	6
50	1300146_algae.metagenome.	5
51	938273_hydrocarbon.metagenome.	4
52	718308_biofilm.metagenome.	4
53	496920_saltern.metagenome.	4
54	1842734_human.reproductive.system.metagenome.	4
55	1504975_salt.marsh.metagenome.	4
56	885331_oil.production.facility.metagenome.	3
57	433727_hot.springs.metagenome.	3
58	412755_marine.sediment.metagenome.	3
59	1861841_feces.metagenome.	3
60	702656_compost.metagenome.	2
61	496921_stromatolite.metagenome.	2
62	1711999_invertebrate.metagenome.	2
63	1661029_museum.specimen.metagenome.	2
64	1647806_lake.water.metagenome.	2
65	1642408_parasite.metagenome.	2
66	1447863_clinical.metagenome.	2
67	506600_chicken.gut.metagenome.	1
68	496923_mosquito.metagenome.	1
69	410662_symbiont.metagenome.	1
70	410656_organismal.metagenomes	1
71	1670606_fungus.metagenome.	1
72	1549733_jellyfish.metagenome.	1
73	1504969_human.blood.metagenome.	1
74	1202446_insect.gut.metagenome.	1
75	1176744_pig.metagenome.	1
76	1118232_root.metagenome.	1
77	1070537_biofilter.metagenome.	1
		27123

## Sheet: StudyBiomeSamples
Study ID	Metagnome (TaxonID_Taxon.metagenome)	Samples
PRJNA217052	749906_gut.metagenome	3358
PRJNA46333	539655_human.skin.metagenome	2587
PRJNA240307	408170_human.gut.metagenome	1988
PRJEB11532	408169_metagenomes	1256
PRJEB8094	749906_gut.metagenome	1229
PRJEB1220	408170_human.gut.metagenome	785
PRJEB4352	408172_marine.metagenome	733
PRJEB24041	749906_gut.metagenome	624
PRJEB4336	408170_human.gut.metagenome	559
PRJNA231909	408170_human.gut.metagenome	542
PRJNA237362	408170_human.gut.metagenome	518
PRJEB12449	408170_human.gut.metagenome	437
PRJEB6456	408170_human.gut.metagenome	398
PRJEB21528	408170_human.gut.metagenome	385
PRJNA422434	408170_human.gut.metagenome	370
PRJEB14847	749906_gut.metagenome	343
PRJNA63661	408170_human.gut.metagenome	307
PRJEB6997	447426_human.oral.metagenome	296
PRJEB11755	1510822_pig.gut.metagenome	295
PRJEB24121	410658_soil.metagenome	290
PRJNA217052	410658_soil.metagenome	288
PRJEB5224	408170_human.gut.metagenome	284
PRJEB18701	410658_soil.metagenome	280
PRJEB12123	408170_human.gut.metagenome	257
PRJEB9576	408170_human.gut.metagenome	250
PRJEB1787	408172_marine.metagenome	237
PRJEB6997	408170_human.gut.metagenome	234
PRJEB27054	527639_wastewater.metagenome	233
PRJEB6337	256318_metagenome	221
PRJNA259274	749906_gut.metagenome	219
PRJEB26961	749906_gut.metagenome	218
PRJEB12357	408170_human.gut.metagenome	215
PRJEB9584	408170_human.gut.metagenome	211
PRJEB13870	256318_metagenome	195
PRJEB7759	410661_mouse.gut.metagenome	190
PRJEB12124	408170_human.gut.metagenome	188
PRJEB15179	256318_metagenome	177
PRJEB14155	256318_metagenome	172
PRJEB23561	1218275_bovine.metagenome	171
PRJEB17784	408170_human.gut.metagenome	170
PRJEB7774	408170_human.gut.metagenome	156
PRJEB8682	408172_marine.metagenome	148
PRJEB8420	410658_soil.metagenome	135
PRJEB14154	408172_marine.metagenome	128
PRJEB10878	408170_human.gut.metagenome	128
PRJNA217052	1227552_oral.metagenome	116
PRJEB4419	408172_marine.metagenome	112
PRJEB18063	256318_metagenome	107
PRJEB17637	256318_metagenome	104
PRJEB15111	408170_human.gut.metagenome	102
PRJEB7866	256318_metagenome	102
PRJEB15371	408170_human.gut.metagenome	96
PRJEB25954	256318_metagenome	95
PRJEB19935	256318_metagenome	90
PRJEB12502	256318_metagenome	88
PRJEB21933	408170_human.gut.metagenome	75
PRJEB14215	408170_human.gut.metagenome	73
PRJEB18627	410661_mouse.gut.metagenome	72
PRJEB7369	408170_human.gut.metagenome	70
PRJEB14051	256318_metagenome	69
PRJEB14374	256318_metagenome	67
PRJEB1788	408172_marine.metagenome	66
PRJNA309119	1681198_crustacean.metagenome	64
PRJEB13832	527639_wastewater.metagenome	60
PRJEB14038	256318_metagenome	60
PRJEB20800	408170_human.gut.metagenome	57
PRJEB10308	410661_mouse.gut.metagenome	54
PRJEB18755	408170_human.gut.metagenome	54
PRJEB87662	408172_marine.metagenome	50
PRJEB7626	410658_soil.metagenome	46
PRJEB12000	256318_metagenome	45
PRJEB22997	1169740_aquatic.metagenome	44
PRJEB21624	256318_metagenome	43
PRJEB13117	256318_metagenome	43
PRJEB26089	408170_human.gut.metagenome	42
PRJEB12987	256318_metagenome	42
PRJEB26919	1561972_seawater.metagenome	40
PRJEB14718	256318_metagenome	39
PRJEB19235	749907_sediment.metagenome	38
PRJEB9150	408170_human.gut.metagenome	37
PRJEB1690	749906_gut.metagenome	36
PRJEB4391	256318_metagenome	36
PRJEB12947	408170_human.gut.metagenome	33
PRJNA320136	1649191_estuary.metagenome	33
PRJEB9412	256318_metagenome	30
PRJEB14814	256318_metagenome	29
PRJNA230363	447426_human.oral.metagenome	28
PRJEB22811	256318_metagenome	28
PRJEB12287	256318_metagenome	28
PRJEB6422	749907_sediment.metagenome	27
PRJEB17896	408170_human.gut.metagenome	27
PRJEB12669	749906_gut.metagenome	26
PRJDB5681	408172_marine.metagenome	26
PRJEB4370	410661_mouse.gut.metagenome	25
PRJNA188481	408170_human.gut.metagenome	24
PRJEB6092	408170_human.gut.metagenome	24
PRJEB14383	256318_metagenome	24
PRJEB13142	256318_metagenome	24
PRJEB14421	556182_freshwater.sediment.metagenome	23
PRJEB8087	527639_wastewater.metagenome	23
PRJEB19060	256318_metagenome	23
PRJNA301589	1591089_urban.metagenome	23
PRJEB22765	749906_gut.metagenome	20
PRJNA225837	410658_soil.metagenome	20
PRJNA278075	408172_marine.metagenome	20
PRJEB20068	256318_metagenome	20
PRJEB12083	256318_metagenome	20
PRJNA288044	646099_human.metagenome	19
PRJNA312985	449393_freshwater.metagenome	18
PRJNA316588	433733_human.lung.metagenome	18
PRJEB21930	410658_soil.metagenome	18
PRJEB10725	410658_soil.metagenome	18
PRJNA60717	408170_human.gut.metagenome	18
PRJEB12234	1561972_seawater.metagenome	18
PRJEB14197	1169740_aquatic.metagenome	18
PRJNA76185	410657_ecological.metagenomes	17
PRJNA214227	749906_gut.metagenome	16
PRJNA260285	412757_beach.sand.metagenome	16
PRJDB5777	408172_marine.metagenome	16
PRJEB21166	256318_metagenome	16
PRJEB18115	256318_metagenome	16
PRJEB16362	256318_metagenome	16
PRJEB6411	749907_sediment.metagenome	15
PRJEB7840	256318_metagenome	15
PRJEB23200	256318_metagenome	15
PRJEB22097	256318_metagenome	15
PRJNA278310	1630596_human.bile.metagenome	15
PRJNA260163	1326787_fermentation.metagenome	15
PRJEB18629	749907_sediment.metagenome	14
PRJNA281298	410658_soil.metagenome	14
PRJEB8939	256318_metagenome	14
PRJEB21168	256318_metagenome	14
PRJEB15257	256318_metagenome	14
PRJNA294123	1070528_viral.metagenome	14
PRJEB18564	646099_human.metagenome	13
PRJEB10139	527639_wastewater.metagenome	13
PRJEB5293	256318_metagenome	13
PRJEB22134	256318_metagenome	13
PRJEB11532	256318_metagenome	13
PRJEB22302	749907_sediment.metagenome	12
PRJEB21827	749906_gut.metagenome	12
PRJNA268031	717931_groundwater.metagenome	12
PRJNA234377	652676_hydrothermal.vent.metagenome	12
PRJEB21353	408170_human.gut.metagenome	12
PRJEB12327	408169_metagenomes	12
PRJEB17505	256318_metagenome	12
PRJEB15404	256318_metagenome	12
PRJEB11402	256318_metagenome	12
PRJEB20855	1263854_anaerobic.digester.metagenome	12
PRJNA377521	1169740_aquatic.metagenome	12
PRJNA327808	870726_food.metagenome	11
PRJEB23036	449393_freshwater.metagenome	11
PRJEB23207	256318_metagenome	11
PRJEB11413	942017_activated.sludge.metagenome	10
PRJNA299342	646099_human.metagenome	10
PRJEB22882	447426_human.oral.metagenome	10
PRJNA208116	410658_soil.metagenome	10
PRJNA248552	408172_marine.metagenome	10
PRJEB21741	408170_human.gut.metagenome	10
PRJEB20456	256318_metagenome	10
PRJEB18265	256318_metagenome	10
PRJEB26952	1561972_seawater.metagenome	10
PRJEB14154	1561972_seawater.metagenome	10
PRJNA257561	1531857_rock.porewater.metagenome	10
PRJEB6360	749907_sediment.metagenome	9
PRJEB20578	749907_sediment.metagenome	9
PRJNA292723	717931_groundwater.metagenome	9
PRJEB13978	527639_wastewater.metagenome	9
PRJNA60251	506599_bovine.gut.metagenome	9
PRJNA312830	449393_freshwater.metagenome	9
PRJDB3255	444079_fossil.metagenome	9
PRJNA257723	408172_marine.metagenome	9
PRJNA298362	408170_human.gut.metagenome	9
PRJEB15706	256318_metagenome	9
PRJEB19901	1235509_synthetic.metagenome	9
PRJDB5626	939928_rhizosphere.metagenome	8
PRJNA264280	527639_wastewater.metagenome	8
PRJNA261364	449393_freshwater.metagenome	8
PRJNA188481	447426_human.oral.metagenome	8
PRJNA254356	412754_bioreactor.sludge.metagenome	8
PRJEB5122	410658_soil.metagenome	8
PRJNA352798	408172_marine.metagenome	8
PRJEB9136	408172_marine.metagenome	8
PRJDB4437	408172_marine.metagenome	8
PRJEB6972	256318_metagenome	8
PRJEB6542	256318_metagenome	8
PRJEB20586	256318_metagenome	8
PRJEB18679	256318_metagenome	8
PRJEB10929	256318_metagenome	8
PRJEB10338	256318_metagenome	8
PRJNA283612	1263854_anaerobic.digester.metagenome	8
PRJNA301005	1214127_activated.carbon.metagenome	8
PRJNA158439	1076179_bioreactor.metagenome	8
PRJNA78025	447426_human.oral.metagenome	7
PRJEB24179	410658_soil.metagenome	7
PRJEB18557	256318_metagenome	7
PRJEB12735	256318_metagenome	7
PRJEB6941	1235509_synthetic.metagenome	7
PRJEB9378	1163772_sponge.metagenome	7
PRJEB23938	870726_food.metagenome	6
PRJEB6374	749907_sediment.metagenome	6
PRJEB8813	718289_biogas.fermenter.metagenome	6
PRJDB5067	718289_biogas.fermenter.metagenome	6
PRJEB10139	717931_groundwater.metagenome	6
PRJNA246443	496922_coral.metagenome	6
PRJNA193472	433724_termite.gut.metagenome	6
PRJEB24780	256318_metagenome	6
PRJEB18680	256318_metagenome	6
PRJEB18470	256318_metagenome	6
PRJEB14607	256318_metagenome	6
PRJNA288044	1306859_mixed.culture.metagenome	6
PRJEB22104	1263854_anaerobic.digester.metagenome	6
PRJEB13118	749907_sediment.metagenome	5
PRJEB21266	718289_biogas.fermenter.metagenome	5
PRJDB6771	717931_groundwater.metagenome	5
PRJEB19456	652676_hydrothermal.vent.metagenome	5
PRJEB14383	646099_human.metagenome	5
PRJNA230567	527639_wastewater.metagenome	5
PRJEB6461	527639_wastewater.metagenome	5
PRJNA269585	496922_coral.metagenome	5
PRJNA312986	449393_freshwater.metagenome	5
PRJNA214105	449393_freshwater.metagenome	5
PRJEB6384	410658_soil.metagenome	5
PRJNA318731	408172_marine.metagenome	5
PRJNA291283	408172_marine.metagenome	5
PRJEB14899	408172_marine.metagenome	5
PRJEB9171	256318_metagenome	5
PRJEB6559	256318_metagenome	5
PRJEB6314	256318_metagenome	5
PRJEB15519	256318_metagenome	5
PRJEB13455	256318_metagenome	5
PRJEB12913	256318_metagenome	5
PRJNA312048	1510822_pig.gut.metagenome	5
PRJEB19846	1154581_food.fermentation.metagenome	5
PRJEB1391	749906_gut.metagenome	4
PRJEB22302	717931_groundwater.metagenome	4
PRJEB25599	527640_microbial.mat.metagenome	4
PRJNA244282	527639_wastewater.metagenome	4
PRJNA230552	496920_saltern.metagenome	4
PRJEB3374	410661_mouse.gut.metagenome	4
PRJEB9798	410658_soil.metagenome	4
PRJNA202273	410657_ecological.metagenomes	4
PRJDB5792	408172_marine.metagenome	4
PRJEB1929	408169_metagenomes	4
PRJEB1760	408169_metagenomes	4
PRJEB9761	256318_metagenome	4
PRJEB19949	256318_metagenome	4
PRJEB19676	256318_metagenome	4
PRJEB10064	256318_metagenome	4
PRJEB24147	1842734_human.reproductive.system.metagenome	4
PRJEB7769	1504975_salt.marsh.metagenome	4
PRJNA226580	1076179_bioreactor.metagenome	4
PRJEB21210	1070528_viral.metagenome	4
PRJNA236782	942017_activated.sludge.metagenome	3
PRJNA183510	938273_hydrocarbon.metagenome	3
PRJNA276694	885331_oil.production.facility.metagenome	3
PRJEB9092	749906_gut.metagenome	3
PRJNA299404	718308_biofilm.metagenome	3
PRJNA229517	717931_groundwater.metagenome	3
PRJEB11362	652676_hydrothermal.vent.metagenome	3
PRJNA312120	646099_human.metagenome	3
PRJEB8669	527639_wastewater.metagenome	3
PRJNA342151	449393_freshwater.metagenome	3
PRJNA104935	449393_freshwater.metagenome	3
PRJNA259156	412755_marine.sediment.metagenome	3
PRJNA386849	410661_mouse.gut.metagenome	3
PRJNA313136	410658_soil.metagenome	3
PRJNA287178	410658_soil.metagenome	3
PRJNA196801	408170_human.gut.metagenome	3
PRJEB19359	256318_metagenome	3
PRJEB18068	256318_metagenome	3
PRJEB15296	256318_metagenome	3
PRJEB14935	1861841_feces.metagenome	3
PRJNA312987	1649191_estuary.metagenome	3
PRJNA319949	1561972_seawater.metagenome	3
PRJNA312120	1300146_algae.metagenome	3
PRJNA327989	1169740_aquatic.metagenome	3
PRJNA320446	1163772_sponge.metagenome	3
PRJEB12797	1076179_bioreactor.metagenome	3
PRJNA302571	942017_activated.sludge.metagenome	2
PRJNA295114	942017_activated.sludge.metagenome	2
PRJDB4244	942017_activated.sludge.metagenome	2
PRJNA271329	749907_sediment.metagenome	2
PRJNA167727	749907_sediment.metagenome	2
PRJEB6102	749907_sediment.metagenome	2
PRJEB9426	749906_gut.metagenome	2
PRJEB14766	702656_compost.metagenome	2
PRJEB15554	652676_hydrothermal.vent.metagenome	2
PRJNA277731	646099_human.metagenome	2
PRJEB10295	539655_human.skin.metagenome	2
PRJNA283228	527640_microbial.mat.metagenome	2
PRJNA289616	527639_wastewater.metagenome	2
PRJNA167559	527639_wastewater.metagenome	2
PRJNA64041	449393_freshwater.metagenome	2
PRJNA259931	449393_freshwater.metagenome	2
PRJNA254927	449393_freshwater.metagenome	2
PRJEB9136	449393_freshwater.metagenome	2
PRJNA298947	410661_mouse.gut.metagenome	2
PRJNA384362	410658_soil.metagenome	2
PRJNA287582	410658_soil.metagenome	2
PRJNA236429	410658_soil.metagenome	2
PRJEB12379	408172_marine.metagenome	2
PRJNA287207	408170_human.gut.metagenome	2
PRJEB9018	256318_metagenome	2
PRJEB4647	256318_metagenome	2
PRJEB27181	256318_metagenome	2
PRJEB25810	256318_metagenome	2
PRJEB20160	256318_metagenome	2
PRJEB16771	256318_metagenome	2
PRJEB13220	256318_metagenome	2
PRJEB12940	256318_metagenome	2
PRJEB10519	256318_metagenome	2
PRJNA326132	1711999_invertebrate.metagenome	2
PRJDB4067	1661029_museum.specimen.metagenome	2
PRJEB6029	1647806_lake.water.metagenome	2
PRJNA281123	1642408_parasite.metagenome	2
PRJNA276302	1564682_subsurface.metagenome	2
PRJNA234452	1447863_clinical.metagenome	2
PRJNA343590	1300146_algae.metagenome	2
PRJEB10932	1263854_anaerobic.digester.metagenome	2
PRJNA245328	1235509_synthetic.metagenome	2
PRJNA218588	1235509_synthetic.metagenome	2
PRJNA214436	1169740_aquatic.metagenome	2
PRJDB4244	1076179_bioreactor.metagenome	2
PRJNA219165	942017_activated.sludge.metagenome	1
PRJNA194095	942017_activated.sludge.metagenome	1
PRJNA291107	938273_hydrocarbon.metagenome	1
PRJNA286900	870726_food.metagenome	1
PRJNA300578	749907_sediment.metagenome	1
PRJEB14893	749907_sediment.metagenome	1
PRJEB14874	749907_sediment.metagenome	1
PRJNA305465	749906_gut.metagenome	1
PRJNA240141	749906_gut.metagenome	1
DRP003907	749906_gut.metagenome	2
PRJNA189999	718308_biofilm.metagenome	1
PRJNA311383	718289_biogas.fermenter.metagenome	1
PRJNA311382	718289_biogas.fermenter.metagenome	1
PRJNA311381	718289_biogas.fermenter.metagenome	1
PRJNA311380	718289_biogas.fermenter.metagenome	1
PRJNA311379	718289_biogas.fermenter.metagenome	1
PRJNA311378	718289_biogas.fermenter.metagenome	1
PRJNA311377	718289_biogas.fermenter.metagenome	1
PRJNA311376	718289_biogas.fermenter.metagenome	1
PRJEB6121	717931_groundwater.metagenome	1
PRJNA312413	652676_hydrothermal.vent.metagenome	1
PRJNA290104	652676_hydrothermal.vent.metagenome	1
PRJNA296704	646099_human.metagenome	1
PRJNA284276	646099_human.metagenome	1
PRJEB6045	646099_human.metagenome	1
PRJEB10133	646099_human.metagenome	1
SRP001573	556182_freshwater.sediment.metagenome	1
PRJEB14856	527640_microbial.mat.metagenome	1
PRJNA294040	527639_wastewater.metagenome	1
PRJNA291319	527639_wastewater.metagenome	1
PRJEB7850	527639_wastewater.metagenome	1
PRJEB7844	527639_wastewater.metagenome	1
PRJNA193217	506600_chicken.gut.metagenome	1
PRJNA291523	506599_bovine.gut.metagenome	1
PRJNA36581	496923_mosquito.metagenome	1
PRJDB4520	496922_coral.metagenome	1
PRJNA317551	496921_stromatolite.metagenome	1
PRJNA315555	496921_stromatolite.metagenome	1
PRJNA64039	449393_freshwater.metagenome	1
PRJNA64037	449393_freshwater.metagenome	1
PRJNA64035	449393_freshwater.metagenome	1
PRJNA64033	449393_freshwater.metagenome	1
PRJNA282166	449393_freshwater.metagenome	1
PRJNA357324	447426_human.oral.metagenome	1
PRJNA292588	447426_human.oral.metagenome	1
PRJNA189842	433733_human.lung.metagenome	1
PRJNA294671	433727_hot.springs.metagenome	1
PRJNA291689	433727_hot.springs.metagenome	1
PRJEB7848	433727_hot.springs.metagenome	1
PRJNA231881	412754_bioreactor.sludge.metagenome	1
PRJNA171369	412754_bioreactor.sludge.metagenome	1
PRJNA271702	410662_symbiont.metagenome	1
PRJNA266910	410661_mouse.gut.metagenome	1
PRJDB1464	410661_mouse.gut.metagenome	1
PRJDB1463	410661_mouse.gut.metagenome	1
PRJDB1462	410661_mouse.gut.metagenome	1
PRJDB1461	410661_mouse.gut.metagenome	1
PRJDB1460	410661_mouse.gut.metagenome	1
PRJDB1459	410661_mouse.gut.metagenome	1
SRP011419	410658_soil.metagenome	1
PRJNA239941	410658_soil.metagenome	1
PRJNA205039	410658_soil.metagenome	1
PRJNA186499	410658_soil.metagenome	1
PRJEB12864	410658_soil.metagenome	1
PRJEB10291	410658_soil.metagenome	1
PRJDB2568	410657_ecological.metagenomes	1
PRJEB23689	410656_organismal.metagenomes	1
PRJNA316064	408172_marine.metagenome	1
PRJNA291491	408172_marine.metagenome	1
PRJNA277705	408172_marine.metagenome	1
PRJNA266688	408172_marine.metagenome	1
PRJNA266687	408172_marine.metagenome	1
PRJNA266685	408172_marine.metagenome	1
PRJNA266679	408172_marine.metagenome	1
PRJNA266678	408172_marine.metagenome	1
PRJNA266677	408172_marine.metagenome	1
PRJNA266676	408172_marine.metagenome	1
PRJNA266674	408172_marine.metagenome	1
PRJNA266673	408172_marine.metagenome	1
PRJNA266672	408172_marine.metagenome	1
PRJNA266633	408172_marine.metagenome	1
PRJEB19456	408172_marine.metagenome	1
PRJNA294605	408170_human.gut.metagenome	1
PRJNA175224	408170_human.gut.metagenome	1
PRJEB7422	256318_metagenome	1
PRJEB6616	256318_metagenome	1
PRJEB25511	256318_metagenome	1
PRJEB25487	256318_metagenome	1
PRJEB25476	256318_metagenome	1
PRJEB25468	256318_metagenome	1
PRJEB25467	256318_metagenome	1
PRJEB25466	256318_metagenome	1
PRJEB25321	256318_metagenome	1
PRJEB25320	256318_metagenome	1
PRJEB25319	256318_metagenome	1
PRJEB25318	256318_metagenome	1
PRJEB25317	256318_metagenome	1
PRJEB25316	256318_metagenome	1
PRJEB25313	256318_metagenome	1
PRJEB25311	256318_metagenome	1
PRJEB25310	256318_metagenome	1
PRJEB25309	256318_metagenome	1
PRJEB25308	256318_metagenome	1
PRJEB25307	256318_metagenome	1
PRJEB25305	256318_metagenome	1
PRJEB25304	256318_metagenome	1
PRJEB25303	256318_metagenome	1
PRJEB25302	256318_metagenome	1
PRJEB25301	256318_metagenome	1
PRJEB25300	256318_metagenome	1
PRJEB25299	256318_metagenome	1
PRJEB25298	256318_metagenome	1
PRJEB25297	256318_metagenome	1
PRJEB25296	256318_metagenome	1
PRJEB25295	256318_metagenome	1
PRJEB25292	256318_metagenome	1
PRJEB25291	256318_metagenome	1
PRJEB25289	256318_metagenome	1
PRJEB25270	256318_metagenome	1
PRJEB25269	256318_metagenome	1
PRJEB25268	256318_metagenome	1
PRJEB25243	256318_metagenome	1
PRJEB25242	256318_metagenome	1
PRJEB25241	256318_metagenome	1
PRJEB25240	256318_metagenome	1
PRJEB25239	256318_metagenome	1
PRJEB25238	256318_metagenome	1
PRJEB25237	256318_metagenome	1
PRJEB25200	256318_metagenome	1
PRJEB25177	256318_metagenome	1
PRJEB25170	256318_metagenome	1
PRJEB24462	256318_metagenome	1
PRJEB22775	256318_metagenome	1
PRJEB20877	256318_metagenome	1
PRJEB20386	256318_metagenome	1
PRJEB20169	256318_metagenome	1
PRJEB19890	256318_metagenome	1
PRJEB18746	256318_metagenome	1
PRJEB17693	256318_metagenome	1
PRJEB17643	256318_metagenome	1
PRJEB16064	256318_metagenome	1
PRJEB15239	256318_metagenome	1
PRJEB1352	256318_metagenome	1
PRJEB13486	256318_metagenome	1
PRJEB10054	256318_metagenome	1
PRJNA302643	1670606_fungus.metagenome	1
PRJNA276306	1564682_subsurface.metagenome	1
PRJNA276305	1564682_subsurface.metagenome	1
PRJNA276304	1564682_subsurface.metagenome	1
PRJNA276303	1564682_subsurface.metagenome	1
PRJNA276301	1564682_subsurface.metagenome	1
PRJNA302103	1561972_seawater.metagenome	1
PRJEB14783	1549733_jellyfish.metagenome	1
PRJNA292589	1504969_human.blood.metagenome	1
PRJNA246725	1235509_synthetic.metagenome	1
PRJDB6854	1202446_insect.gut.metagenome	1
PRJNA389749	1176744_pig.metagenome	1
PRJNA307197	1163772_sponge.metagenome	1
PRJNA275362	1163772_sponge.metagenome	1
PRJNA260557	1163772_sponge.metagenome	1
PRJDB4519	1163772_sponge.metagenome	1
PRJNA288044	1154581_food.fermentation.metagenome	1
PRJNA278090	1118232_root.metagenome	1
PRJNA81811	1076179_bioreactor.metagenome	1
PRJNA279279	1076179_bioreactor.metagenome	1
PRJNA202074	1070537_biofilter.metagenome	1
